# Supplementary material for: A Case of Infantile Epileptic Spasms Syndrome with the SPTBN1 Mutation and Review of βII-Spectrin Variants
Source: Genes (Basel). 2025 Jul 29;16(8):904. doi: 10.3390/genes16080904 (PMC12385928; doi:10.3390/genes16080904)
Supplement: Supplementary file 1 [file genes-16-00904-s001.zip]

Archive with 1 entries (1 files):
- genes-3749915-supplementary.xlsx
