# Supplementary material for: A Case of Infantile Epileptic Spasms Syndrome with the SPTBN1 Mutation and Review of βII-Spectrin Variants
Source: Genes (Basel). 2025 Jul 29;16(8):904. doi: 10.3390/genes16080904 (PMC12385928; doi:10.3390/genes16080904)
Supplement: Supplementary file 1 [file genes-16-00904-s001.zip › genes-3749915-supplementary.xlsx]

## Sheet: Sheet1
Index	Domain	Codon_Change	AA_Change	Variant_Type	Inheritance	Unknown1	Family_Type	PMID	Reference	Codon_Position	Phenotype
1	CH1	c.176C>T	p.Thr59Ile	missense_variant	De novo	-	Simplex	34211179	Cousin MA et al. (2021)	176	DD	epilepsy
2	CH1	c.247C>T	p.Arg83Ter	stop_gained	De novo	-	Simplex	38764027	Ruohao Wu et al. (2024)	247	EIEE
3	CH2	c.427C>T	p.His143Tyr	missense_variant	De novo	-	Simplex	35190550	Tuncay IO et al. (2022)	427	DD
4	CH2	c.466C>T	p.Arg156Cys	missense_variant	De novo	-	-	35982159	Zhou X et al. (2022)	466	DD
5	CH2	c.475-1G>A	-	splice_site_variant	De novo	-	Simplex	34211179	Cousin MA et al. (2021)	475	DD
6	CH2	c.532G>A	p.Ala178Thr	missense_variant	De novo	-	-	35982159	Zhou X et al. (2022)	532	ASD
7	CH2	c.549C>A	p.Cys183Ter	stop_gained	De novo	-	Simplex	34211179	Cousin MA et al. (2021)	549	DD
8	CH2	c.549C>A	p.Cys183Ter	stop_gained	De novo	-	-	33847457	Rosenfeld JA et al. (2021)	549	ASD
9	CH2	c.567-2_584delins17	p.?	splice_site_variant	De novo	-	-	33847457	Rosenfeld JA et al. (2021)	567	ASD
10	CH2	c.613G>A	p.Gly205Ser	missense_variant	De novo	-	Simplex	33847457	Rosenfeld JA et al. (2021)	613	ASD
11	CH2	c.613G>A	p.Gly205Ser	missense_variant	De novo	-	Simplex	34211179	Cousin MA et al. (2021)	613	DD
12	CH2	c.614G>A	p.Gly205Asp	missense_variant	De novo	-	Simplex	34211179	Cousin MA et al. (2021)	614	DD	epilepsy
13	CH2	c.647+1G>T	-	splice_site_variant	De novo	-	Simplex	34211179	Cousin MA et al. (2021)	647	DD
14	CH2	c.647+1G>T	-	splice_site_variant	Unknown	Not maternal	-	33847457	Rosenfeld JA et al. (2021)	647	ASD
15	CH2	c.740T>A	p.Leu247His	missense_variant	De novo	-	Simplex	34211179	Cousin MA et al. (2021)	740	DD
16	CH2	c.749T>G	p.Leu250Arg	missense_variant	De novo	-	Simplex	34211179	Cousin MA et al. (2021)	749	DD
17	CH2	c.763+1G>A	-	splice_site_variant	Familial	Maternal	-	33847457	Rosenfeld JA et al. (2021)	763	ASD
18	CH2	c.765C>A	p.Asp255Glu	missense_variant	De novo	-	Simplex	34211179	Cousin MA et al. (2021)	765	DD	epilepsy
19	CH2	c.802A>G	p.Thr268Ala	missense_variant	De novo	-	Simplex	34211179	Cousin MA et al. (2021)	802	DD	epilepsy
20	CH2	c.803C>A	p.Thr268Asn	missense_variant	De novo	-	Simplex	34211179	Cousin MA et al. (2021)	803	DD
21	CH2	c.803C>G	p.Thr268Ser	missense_variant	De novo	-	Simplex	34211179	Cousin MA et al. (2021)	803	DD	epilepsy
22	Spectrin Repeat	c.811G>A	p.Val271Met	missense_variant	De novo	-	Simplex	34211179	Cousin MA et al. (2021)	811	ID
23	Spectrin Repeat	c.824A>G	p.His275Arg	missense_variant	De novo	-	Simplex	34211179	Cousin MA et al. (2021)	824	ID
24	Spectrin Repeat	c.1005C>T	p.Val335=	synonymous_variant	Unknown	-	-	35205252	Woodbury-Smith M et al. (2022)	1005	ASD
25	Spectrin Repeat	c.1032C>G	p.Phe344Leu	missense_variant	De novo	-	Simplex	34211179	Cousin MA et al. (2021)	1032	DD	epilepsy
26	Spectrin Repeat	c.1210C>A	p.His404Asn	missense_variant	De novo	-	-	31981491	Satterstrom FK et al. (2020)	1210	ASD
27	Spectrin Repeat	c.1231C>T	p.Arg411Trp	missense_variant	De novo	-	Simplex	34211179	Cousin MA et al. (2021)	1231	DD
28	Spectrin Repeat	c.1232G>A	p.Arg411Gln	missense_variant	De novo	-	Simplex	34211179	Cousin MA et al. (2021)	1232	DD
29	Spectrin Repeat	c.1471G>C	p.Glu491Gln	missense_variant	Unknown	-	-	34211179	Cousin MA et al. (2021)	1471	DD
30	Spectrin Repeat	c.2284G>A	p.Asp762Asn	missense_variant	Familial	-	Simplex	28831199	Li J , et al. (2017)	2284	ASD
31	Spectrin Repeat	c.2405C>T	p.Thr802Met	missense_variant	De novo	-	-	35982159	Zhou X et al. (2022)	2405	ASD
32	Spectrin Repeat	c.2549C>G	p.Ala850Gly	missense_variant	Unknown	-	-	34211179	Cousin MA et al. (2021)	2549	DD
33	Spectrin Repeat	c.2674G>T	p.Glu892Ter	stop_gained	De novo	-	Simplex	25363768	Iossifov I et al. (2014)	2674	ASD
34	Spectrin Repeat	c.2711G>A	p.Arg904Gln	missense_variant	De novo	-	-	35982159	Zhou X et al. (2022)	2711	ID	ataxia
35	Spectrin Repeat	c.3007C>T	p.Arg1003Trp	missense_variant	Familial	Maternal	Multiplex	34211179	Cousin MA et al. (2021)	3007	DD	epilepsy
36	Spectrin Repeat	c.3198G>A	p.Gln1066=	synonymous_variant	De novo	-	-	35982159	Zhou X et al. (2022)	3198	ASD
37	Spectrin Repeat	c.3256G>A	p.Ala1086Thr	missense_variant	De novo	-	Simplex	34211179	Cousin MA et al. (2021)	3256	ASD
38	Spectrin Repeat	c.3330G>C	p.Glu1110Asp	missense_variant	De novo	-	Simplex	25363768	Iossifov I et al. (2014)	3330	ASD
39	Spectrin Repeat	c.3330G>C	p.Glu1110Asp	missense_variant	De novo		Simplex	34211179	Cousin MA et al. (2021)	3330	DD
40	Spectrin Repeat	c.3716G>A	p.Gly1239Glu	missense_variant	De novo	-	Simplex	35982159	Zhou X et al. (2022)	3716	ASD
41	Spectrin Repeat	c.3768_3773del	p.His1257_Arg1258del	splice_site_variant	Familial	Maternal	Multiplex	37506195	Cirnigliaro M et al. (2023)	3768	ASD
42	Spectrin Repeat	c.3908dup	p.Tyr1303Ter	frameshift_variant	Unknown	Not maternal	-	33847457	Rosenfeld JA et al. (2021)	3908	ASD
43	Spectrin Repeat	c.3909C>G	p.Tyr1303Ter	stop_gained	De novo	-	-	35982159	Zhou X et al. (2022)	3909	ID	epilepsy
44	Spectrin Repeat	c.3966A>G	p.Glu1322=	synonymous_variant	Unknown	-	-	35205252	Woodbury-Smith M et al. (2022)	3966	ASD
45	Spectrin Repeat	c.4041G>A	p.Thr1347=	synonymous_variant	Unknown	-	-	35205252	Woodbury-Smith M et al. (2022)	4041	ASD
46	Spectrin Repeat	c.4192G>A	p.Gly1398Ser	missense_variant	De novo	-	Simplex	28472652	Willsey AJ , et al. (2017)	4192	Tourette
47	Spectrin Repeat	c.4192G>A	p.Gly1398Ser	missense_variant	De novo		Simplex	34211179	Cousin MA et al. (2021)	4192	N
48	Spectrin Repeat	c.4873C>T	p.Gln1625Ter	stop_gained	De novo	-	Simplex	39162370	Mia O'Connell et al. ()	4873	DD ADHD
49	Spectrin Repeat	c.4931A>C	p.Tyr1644Ser	missense_variant	De novo	-	-	35982159	Zhou X et al. (2022)	4931	ASD
50	Spectrin Repeat	c.5014C>T	p.Arg1672Trp	missense_variant	Unknown	-	-	38003033	Ana Karen Sandoval-Talamantes et al. (2023)	5014	ASD
51	Spectrin Repeat	c.5020T>C	p.Ser1674Pro	missense_variant	De novo	-	Simplex	34211179	Cousin MA et al. (2021)	5020	DD
52	Spectrin Repeat	c.5233C>T	p.Arg1745Ter	stop_gained	Unknown	-	-	39039281	Axel Schmidt et al. (2024)	5233	N
53	Spectrin Repeat	c.5242G>A	p.Gly1748Arg	missense_variant	Unknown	Not maternal	Simplex	39162370	Mia O'Connell et al. ()	5242	ADHD
54	Spectrin Repeat	c.5361G>A	p.Trp1787Ter	stop_gained	Unknown	Not maternal	Multiplex	34211179	Cousin MA et al. (2021)	5361	DD	epilepsy
55	Spectrin Repeat	c.5641G>A	p.Asp1881Asn	missense_variant	De novo	-	Simplex	33847457	Rosenfeld JA et al. (2021)	5641	ASD
56	Spectrin Repeat	c.5656G>C	p.Glu1886Gln	missense_variant	De novo	-	Simplex	34211179	Cousin MA et al. (2021)	5656	DD
57	Spectrin Repeat	c.5794C>T	p.Arg1932Trp	missense_variant	Familial	-	Simplex	28831199	Li J , et al. (2017)	5794	ASD
58	Spectrin Repeat	c.5961+2T>C	-	splice_site_variant	De novo	-	Simplex	34211179	Cousin MA et al. (2021)	5961	DD
59	Spectrin Repeat	c.6775G>T	p.Glu2259Ter	stop_gained	De novo	-	-	35982159	Zhou X et al. (2022)	6775	ASD
60	Spectrin Repeat	c.7027G>T	p.Gly2343Cys	missense_variant	De novo	-	-	35982159	Zhou X et al. (2022)	7027	ASD
											* N indicates "Not known"
